# Supplementary material for: Utilizing a Disposable Sensor with Polyaniline-Doped Multi-Walled Carbon Nanotubes to Enable Dopamine Detection in Ex Vivo Mouse Brain Tissue Homogenates
Source: Biosensors (Basel). 2024 May 21;14(6):262. doi: 10.3390/bios14060262 (PMC11201478; doi:10.3390/bios14060262)
Supplement: Supplementary file 1 [file biosensors-14-00262-s001.zip]

Archive with 1 entries (1 files):
- biosensors-3018385-supplementary.pdf
